# Supplementary material for: Strengthening the Reproductive Endocrinology and Infertility Curriculum Through Three Interactive Cases
Source: MedEdPORTAL. 2023 Dec 21;19:11375. doi: 10.15766/mep_2374-8265.11375 (PMC10733559; doi:10.15766/mep_2374-8265.11375)
Supplement: Supplementary file 1 — Learner Guide and Pre- and Postsurveys.docxFacilitator Guide.docxDelayed Postsurvey.docx [file mep_2374-8265.11375-s001.zip]

Archive with 4 entries (4 files):
- B. Facilitator Guide.docx
- C. Delayed Postsurvey.docx
- A. Learner Guide and Pre- and Postsurveys.docx
- _Educational Summary Report_11375.pdf
